# Supplementary material for: Emotional Labor in Pediatric Palliative Care: A Scoping Review
Source: Nurs Rep. 2025 Mar 26;15(4):118. doi: 10.3390/nursrep15040118 (PMC12029664; doi:10.3390/nursrep15040118)
Supplement: Supplementary file 1 [file nursrep-15-00118-s001.zip]

Archive with 1 entries (1 files):
- nursrep-3498868-supplementary.pdf
